# Supplementary material for: Consistent choice of landscape urbanization level across the annual cycle in a migratory waterbird species
Source: Sci Rep. 2021 Jan 12;11:836. doi: 10.1038/s41598-020-80872-3 (PMC7804327; doi:10.1038/s41598-020-80872-3)
Supplement: Supplementary file 2 — Supplementary information 2. [file 41598_2020_80872_MOESM2_ESM.xlsx]

## Sheet: RAW DATA
Bird_ID	Population	Sex	Non-breeding period	Year	Longitude	Latitude	Migratory distance (km)	Share of artificial areas (2.5km)	Share of agricultural areas (2.5 km)	Share of forest areas (2.5 km)	Share of open water areas (2.5 km)	Share of artificial areas (0.5km)	Share of agricultural areas (0.5 km)	Share of forest areas (0.5 km)	Share of open water areas (0.5 km)
1	Non_urban	M	Late_autumn	2017	13.8561	50.9917	375.89	11.9159	6.6849	0.0233	0.7018	0.414	0.359	0	0
1	Non_urban	M	Late_autumn	2018	13.8206	51.0158	377.51	16.3478	2.4811	0.0099	0.487	0.3054	0.4676	0	0
2	Non_urban	F	Late_winter	2017	12.386	51.2566	468.8	5.0778	4.5988	7.4073	2.2294	0.1609	0.2713	0.3404	0
2	Non_urban	F	Early_winter	2018	12.3914	51.2711	468.14	9.8195	3.703	3.5442	2.2466	0.1286	0.2684	0.0016	0.3739
3	Non_urban	F	Early_winter	2018	9.1831	47.653	850.51	10.4307	2.527	0.9574	5.4139	0.4596	0	0	0.3136
3	Non_urban	F	Late_autumn	2017	16.8472	52.1781	158.66	0.2787	13.7179	4.7757	0.5492	0.0903	0.3344	0	0.3481
3	Non_urban	F	Late_autumn	2019	9.1831	47.653	850.51	10.4307	2.527	0.9574	5.4139	0.4596	0	0	0.3136
4	Non_urban	F	Early_autumn	2016	17.1163	51.5054	142.07	0	7.2413	7.2099	4.8677	0	0	0	0.7728
5	Non_urban	F	Early_autumn	2018	10.9291	48.2637	705.86	0.6318	9.9387	7.3799	1.3689	0	0.0888	0.0981	0.5859
6	Non_urban	M	Late_autumn	2016	16.0452	51.8745	209.93	3.063	5.5509	7.4617	3.251	0.1926	0	0.0342	0.5463
7	Non_urban	F	Early_winter	2019	12.5639	45.4925	853.46	2.5663	5.1187	0.3158	11.311	0	0.0044	0	0.7681
8	Non_urban	M	Early_autumn	2017	9.662	47.5009	832.57	2.0236	1.2673	0.5494	15.4877	0	0	0	0.7731
9	Non_urban	M	Early_winter	2018	18.9253	46.1794	630.27	5.8158	2.7313	8.1285	2.6413	0.1637	0.1106	0.1391	0.3594
10	Non_urban	M	Late_autumn	2017	14.2692	53.7414	387.16	0.7575	2.2109	5.0049	11.3546	0.2943	0.0617	0.0128	0.4043
11	Non_urban	F	Early_autumn	2017	19.8454	52.0457	55.56	0.9757	8.9708	5.895	3.4846	0	0.0001	0	0.7729
12	Non_urban	M	Late_autumn	2017	12.0242	51.8073	486.24	1.889	14.3828	1.8889	1.1484	0.1279	0.3169	0.2076	0.1199
13	Non_urban	F	Late_autumn	2017	9.378	47.6649	838.07	2.581	5.557	1.4746	9.716	0.2396	0.1018	0	0.4317
13	Non_urban	F	Late_autumn	2018	9.378	47.6649	838.07	2.581	5.557	1.4746	9.716	0.2396	0.1018	0	0.4317
14	Non_urban	M	Early_winter	2017	13.6655	50.5655	404.52	3.2197	10.8776	4.4253	0.8023	0	0.3886	0.23	0.1544
15	Non_urban	M	Late_autumn	2017	19.201	50.4015	160.81	2.1367	10.6694	3.7526	2.7625	0	0.3948	0	0.378
16	Non_urban	M	Late_winter	2017	12.5134	52.42	454.05	15.6459	0.4223	2.4556	0.7916	0.7726	0	0	0
16	Non_urban	M	Early_autumn	2018	13.9333	52.1167	355.19	0.8085	3.6841	11.7932	3.0407	0	0.203	0.1292	0.4408
16	Non_urban	M	Late_autumn	2017	12.4707	52.4131	456.86	5.3568	3.0182	5.4931	5.4467	0.0706	0.0428	0.2633	0.3959
17	Non_urban	M	Early_winter	2017	13.0978	45.6822	813.92	5.3993	4.6955	1.7527	7.4711	0.019	0.6909	0	0.0629
18	Non_urban	M	Late_winter	2017	19.1347	52.6589	90.37	4.4781	8.907	1.051	4.8854	0.0071	0.1121	0	0.6537
18	Non_urban	M	Late_autumn	2017	10.7949	45.7471	910.02	1.2208	2.048	5.6634	10.3875	0.1683	0.0158	0.0006	0.5881
19	Non_urban	M	Early_winter	2017	14.9667	51.0833	296.75	0.8381	9.3154	0.883	8.2925	0	0.2448	0	0.5284
20	Non_urban	M	Early_autumn	2018	10.8827	45.8843	893.88	3.0077	5.5375	9.3381	1.4357	0.0009	0.3543	0.4176	0
21	Non_urban	M	Early_autumn	2018	11.4291	53.9426	564.65	0	1.0549	0	18.2621	0	0	0	0.7727
22	Suburban	F	Late_winter	2013	17.2931	52.5965	170.47	0.9418	16.4805	0	1.8952	0	0.3964	0	0.3764
23	Suburban	F	Early_winter	2014	13.2775	48.2958	579.65	1.1681	11.8268	3.1601	3.1662	0.2091	0.1385	0	0.4252
23	Suburban	F	Late_winter	2014	12.5854	48.5675	598.19	1.5348	14.6359	2.1999	0.9433	0	0.1277	0	0.6448
23	Suburban	F	Early_autumn	2012	17.116	51.5067	157.78	0	7.2713	6.9305	5.117	0	0.0047	0	0.7681
23	Suburban	F	Late_autumn	2012	12.0458	48.5039	633.84	1.765	11.5464	4.7055	1.2895	0	0.1421	0.0407	0.5894
24	Suburban	F	Late_winter	2012	16.7727	47.7423	482.35	0.359	3.9934	4.4832	10.485	0	0.2555	0.2374	0.2798
24	Suburban	F	Early_autumn	2013	19.2839	50.0195	191.75	5.8887	10.6894	1.0661	1.6777	0.0026	0.1517	0	0.6186
25	Suburban	M	Early_winter	2013	15.4169	46.9919	600.65	10.58	6.4067	0.9502	1.3916	0.0022	0.3752	0	0.3957
25	Suburban	M	Late_winter	2012	15.5283	46.8203	614.02	4.7659	9.7986	3.2367	1.527	0.185	0.2338	0	0.3543
25	Suburban	M	Late_winter	2013	15.5283	46.8203	614.02	4.7659	9.7986	3.2367	1.527	0.185	0.2338	0	0.3543
25	Suburban	M	Late_autumn	2012	15.416	46.9921	600.66	10.555	6.2907	1.0913	1.3916	0.0038	0.4366	0	0.3328
26	Suburban	M	Late_winter	2012	13.5839	52.4152	402.28	11.0809	0	6.6682	1.5756	0.4342	0	0.1008	0.238
27	Suburban	F	Early_autumn	2014	17.7509	50.9331	144.07	0.263	12.3412	4.201	2.5062	0	0.2965	0	0.4759
27	Suburban	F	Late_autumn	2013	18.1216	50.3755	175.31	0.7759	13.4134	3.4903	1.6295	0	0.3145	0	0.4578
28	Suburban	M	Early_autumn	2016	14.9667	51.0833	314	0.8381	9.3154	0.883	8.2925	0	0.2448	0	0.5284
28	Suburban	M	Early_autumn	2015	14.9491	51.0715	315.53	1.5978	7.5475	3.6085	6.5753	0.1186	0.1986	0.1229	0.3331
28	Suburban	M	Late_autumn	2017	14.9667	51.0833	314	0.8381	9.3154	0.883	8.2925	0	0.2448	0	0.5284
29	Suburban	NA	Early_winter	2011	13.5668	51.1169	408.17	8.4594	8.7842	1.3519	0.7287	0.3127	0.3192	0	0.1411
30	Suburban	M	Late_autumn	2018	5.7185	48.9361	1016.06	0.8331	6.9715	6.4697	5.0359	0.2821	0.001	0	0.4893
31	Suburban	NA	Early_autumn	2011	19.2544	50.0224	191.5	9.1648	6.5634	1.0058	2.5875	0.2591	0.0637	0.0087	0.4414
31	Suburban	NA	Early_autumn	2011	19.2	50.4	149.82	2.2333	10.1204	3.9331	3.0344	0	0.388	0	0.3849
31	Suburban	NA	Late_autumn	2011	19.1952	50.3539	154.95	7.6324	3.1915	4.4457	4.0515	0.1721	0.0413	0	0.5595
31	Suburban	NA	Late_autumn	2011	19.1164	50.2636	165.47	15.4354	2.4758	0	1.4093	0.1514	0.074	0	0.5474
32	New_urban	M	Late_winter	2011	13.3828	52.5197	425.1	19.3233	0	0	0	0.7729	0	0	0
33	New_urban	M	Late_winter	2014	5.747	39.2498	1748.79	0.3647	10.6221	5.3819	2.9336	0	0.251	0.0439	0.4773
34	New_urban	F	Early_winter	2011	19.0534	47.4494	479.62	15.0392	0.9446	0.4551	2.8798	0.3473	0	0	0.4255
35	New_urban	F	Early_winter	2011	13.4642	52.4951	419.23	17.8301	0	0	1.4938	0.6023	0	0	0.1706
35	New_urban	F	Late_winter	2011	10.8955	49.8943	1296.74	17.1704	1.5919	0.5579	0	0.7728	0	0	0
36	New_urban	M	Early_winter	2011	16.7879	52.47	200.79	2.8912	8.3145	4.1516	3.9646	0.1425	0.0705	0.0261	0.5337
37	New_urban	M	Late_autumn	2011	13.3667	42.55	1122.21	0	3.199	10.8717	5.2499	0	0.0217	0	0.7511
38	New_urban	F	Late_winter	2012	6.9261	46.9858	1050.69	5.3908	0.0598	3.0638	10.8028	0.0602	0	0	0.7125
38	New_urban	F	Early_autumn	2011	7.0333	46.9667	1045.25	1.2154	6.7075	1.0618	10.3337	0.0153	0.0114	0.1522	0.5938
39	New_urban	F	Early_winter	2012	13.0734	53.3666	468.99	7.6641	1.6174	8.5987	1.441	0.7592	0	0.0137	0
40	New_urban	F	Early_autumn	2011	19.4811	50.0016	194.81	2.3143	10.9578	0.735	5.3163	0	0.057	0	0.716
41	New_urban	M	Late_autumn	2012	13.4072	52.4959	423.06	19.1664	0	0	0.157	0.7729	0	0	0
42	New_urban	F	Late_winter	2011	11.3439	47.9955	717.07	8.5303	4.6886	1.4312	4.6644	0.3953	0	0	0.3773
42	New_urban	F	Late_winter	2012	11.1291	48.0778	724	2.3316	9.8246	0.9203	6.2406	0.0325	0.4529	0	0.2873
43	New_urban	M	Early_winter	2014	13.1476	52.4509	439.74	9.426	0.6117	2.5061	6.7776	0.4516	0	0	0.3213
43	New_urban	M	Late_winter	2011	13.1669	52.418	437.97	7.0045	0	9.8349	2.4823	0.4795	0	0.1613	0.1321
43	New_urban	M	Early_autumn	2014	13.1753	52.4219	437.46	8.4487	0	7.8962	2.9769	0.373	0	0.0685	0.3314
43	New_urban	M	Late_autumn	2012	13.1481	52.4514	439.72	9.4437	0.6117	2.4995	6.7665	0.4598	0	0	0.313
43	New_urban	M	Late_autumn	2011	13.1499	52.4507	439.59	9.048	0.6117	2.6491	7.0126	0.3202	0	0	0.4526
44	New_urban	M	Late_autumn	2011	18.5667	50.3667	167.09	1.1526	9.1302	2.6605	6.3715	0	0.027	0	0.7456
45	New_urban	F	Late_autumn	2012	13.8022	47.9186	589.64	7.9264	4.6215	3.4803	3.2971	0.6277	0	0	0.1453
46	New_urban	M	Late_winter	2012	19.0467	47.3358	492.26	11.5008	5.2307	1.3657	1.2215	0.4033	0.136	0	0.2335
46	New_urban	M	Late_winter	2012	20.0537	50.0791	190.38	17.2156	2.1113	0	0	0.7731	0	0	0
46	New_urban	M	Early_winter	2013	16.6532	48.9014	375.51	0.923	8.6142	0.1397	9.6451	0.3497	0.012	0	0.4112
47	New_urban	M	Early_winter	2013	6.8591	50.8391	882.76	7.0509	1.273	9.8893	1.105	0.0003	0	0.1504	0.622
47	New_urban	M	Early_winter	2014	6.8591	50.8391	882.76	7.0509	1.273	9.8893	1.105	0.0003	0	0.1504	0.622
48	New_urban	F	Late_winter	2012	6.7572	46.8717	1068.48	1.1462	4.4686	3.3027	10.3975	0.1578	0.1299	0	0.4849
49	New_urban	F	Late_winter	2012	13.5927	47.9456	597.89	5.3269	6.6397	3.2388	4.1184	0.336	0.0075	0	0.4295
49	New_urban	F	Early_autumn	2013	17.2899	49.4483	299.57	1.7322	15.3468	0.582	1.6549	0	0.122	0	0.6506
49	New_urban	F	Early_winter	2013	13.7689	47.9011	592.74	4.7716	4.1715	4.1176	6.2644	0.3815	0.0247	0	0.3668
50	New_urban	M	Late_winter	2012	7.7508	48.4572	912.41	2.0074	6.1923	4.5403	6.585	0.1918	0	0	0.5812
51	New_urban	M	Early_winter	2014	18.4987	49.763	232	2.9239	8.5088	5.5809	2.3	0.0715	0	0.1436	0.5574
51	New_urban	M	Late_winter	2013	19.0149	50.3615	158.27	5.738	13.4243	0.1573	0	0	0.7728	0	0
51	New_urban	M	Late_winter	2014	17.9789	46.9836	541.49	2.6871	4.135	1.1734	11.3092	0.3237	0	0	0.4485
51	New_urban	M	Early_autumn	2013	19.201	50.3978	152.08	2.2212	9.3927	4.349	3.3584	0	0.3858	0	0.3871
51	New_urban	M	Early_winter	2015	17.9789	46.9836	541.49	2.6871	4.135	1.1734	11.3092	0.3237	0	0	0.4485
52	New_urban	F	Late_winter	2013	11.0561	51.0483	589.77	5.1932	12.2124	0	1.9136	0.1755	0.2488	0	0.3485
53	New_urban	M	Late_winter	2014	18.5464	46.9861	534.47	2.362	12.2552	3.0126	1.6827	0	0.5421	0	0.2304
53	New_urban	M	Early_autumn	2014	18.651	51.5687	61.23	1.6469	15.4914	1.5891	0.5891	0	0.4712	0.0096	0.2919
54	New_urban	M	Early_winter	2014	18.5276	50.1193	193.76	8.3992	6.1102	2.9484	1.8565	0.4729	0.2997	0	0
55	New_urban	M	Early_winter	2016	13.1669	52.418	437.97	7.0045	0	9.8349	2.4823	0.4795	0	0.1613	0.1321
56	New_urban	F	Early_winter	2016	17.8917	46.8883	553.18	1.0163	1.7524	2.4865	14.0508	0	0.1584	0.1266	0.4873
57	New_urban	F	Early_autumn	2017	8.1086	51.4847	785.34	2.0392	4.5187	7.5061	5.2633	0	0	0.0696	0.7035
58	New_urban	F	Late_autumn	2017	8.4526	49.534	815.35	11.5148	5.2803	0.4128	2.1203	0.437	0	0.1526	0.1836
59	New_urban	F	Early_winter	2015	14.7817	50.8903	340.72	7.7989	8.2817	2.629	0.6194	0.0943	0.0939	0.0567	0.5282
60	New_urban	F	Early_autumn	2014	19.1925	50.3565	156.71	6.7824	3.5973	4.6083	4.3331	0.2141	0.1483	0.0687	0.3418
60	New_urban	F	Early_autumn	2016	19.1998	50.3731	154.81	3.2503	3.1971	7.0593	5.8145	0	0.1222	0	0.6506
60	New_urban	F	Late_autumn	2017	19.1984	50.3442	158.01	11.3388	2.6844	2.4869	2.8112	0.2295	0.2225	0	0.3209
61	New_urban	M	Early_autumn	2019	19.195	50.3663	155.61	4.2359	3.2335	6.1222	5.7296	0.1262	0.1052	0.0114	0.5301
61	New_urban	M	Late_autumn	2016	19.1965	50.37	155.18	3.5216	3.1993	6.7714	5.8289	0.0147	0.2383	0	0.5198
62	New_urban	M	Early_autumn	2016	13.04	52.3875	446.11	11.4281	0	4.8877	3.0048	0.5093	0	0	0.2635
63	New_urban	M	Early_winter	2016	13.5825	52.4257	410.16	12.3492	0	5.3037	1.6717	0.5325	0	0	0.2405
63	New_urban	M	Early_winter	2018	13.5809	52.4213	415.77	12.152	0	5.5978	1.5747	0.4898	0	0.0102	0.273
63	New_urban	M	Late_winter	2017	13.5809	52.4213	410.2	12.152	0	5.5978	1.5747	0.4898	0	0.0102	0.273
63	New_urban	M	Early_winter	2016	13.8747	52.5819	393.59	6.5965	0.4822	10.8125	1.435	0.1168	0	0.2306	0.4256
64	New_urban	F	Late_autumn	2019	9.6538	47.5095	849.93	0.109	0.1343	0.0733	19.0112	0	0	0	0.7731
65	New_urban	F	Early_winter	2017	18.9032	50.3335	163.1	15.5304	2.3317	1.4563	0	0.6973	0.0754	0	0
66	New_urban	M	Late_winter	2018	19.7203	50.8301	103.96	0.6047	16.0124	1.338	1.3701	0	0.1126	0	0.6604
67	New_urban	F	Late_winter	2017	1.2113	49.2999	1316.67	5.6166	6.3181	2.6607	4.7257	0.2826	0.1634	0	0.3269
68	New_urban	M	Early_autumn	2019	18.2773	50.1441	198.02	2.2104	12.3891	2.4113	2.3002	0	0	0.0522	0.7202
69	New_urban	M	Early_autumn	2018	10.6657	45.5732	943.17	0.3854	0.637	1.4719	16.8267	0	0.0123	0	0.7605
70	New_urban	F	Late_autumn	2019	4.9472	43.4472	1424.27	7.8179	0	3.489	8.0103	0.1559	0	0.0009	0.6159
71	New_urban	M	Late_autumn	2019	16.4745	48.1797	451.97	11.3712	1.0003	3.8363	3.1155	0.3827	0	0	0.3903
72	New_urban	F	Early_winter	2019	13.0253	45.645	827.71	3.6763	7.9284	2.0151	5.6979	0	0.2018	0	0.5709
73	New_urban	F	Early_winter	2016	20.9498	52.2426	113.94	19.329	0	0	0	0.7732	0	0	0
74	New_urban	M	Early_winter	2018	4.7735	48.5541	1104.72	1.395	4.7361	2.8762	10.3136	0.3898	0.0519	0	0.3311
75	New_urban	M	Early_winter	2018	16.7947	52.4592	199.91	3.0847	6.4731	5.8395	3.9248	0	0	0.4191	0.3538
75	New_urban	M	Late_autumn	2019	16.8016	52.4453	198.9	7.7672	4.1023	5.4115	2.0408	0.0816	0.0611	0.2779	0.3522
76	New_urban	M	Early_winter	2018	18.976	52.7175	112.69	5.0582	2.9523	8.8312	2.4785	0.3012	0.3077	0.164	0
77	New_urban	M	Early_winter	2019	15.2204	52.9897	320.55	4.7516	3.0919	8.6518	2.8336	0.3	0.0163	0.123	0.3339
78	New_urban	F	Early_autumn	2019	19.2274	51.8041	18.73	0	14.3788	4.3048	0.6383	0	0.5717	0.0635	0.1376
79	New_urban	F	Early_autumn	2019	15.4	52.2167	284.55	1.2506	3.3517	10.458	4.2684	0.2055	0	0.1516	0.416
80	New_urban	F	Late_autumn	2019	19.1186	46.5597	578.15	0	14.8856	1.1013	3.3322	0	0.2769	0	0.4958
81	New_urban	F	Early_winter	2019	13.4764	52.4972	418.45	17.8034	0	0	1.5205	0.488	0	0	0.285
81	New_urban	F	Early_winter	2019	13.4951	52.4725	416.78	18.067	0.0844	0	1.1727	0.6266	0	0	0.1464
82	New_urban	M	Late_autumn	2019	7.75	48.45	912.83	1.5829	5.0652	6.0911	6.5857	0.043	0	0	0.73
83	Old_urban	NA	Early_winter	2019	14.4143	50.0684	522.27	17.2701	0.6371	0	1.421	0.557	0	0	0.2162
84	Old_urban	M	Early_winter	2017	16.2286	53.559	355.04	3.5001	10.6288	0.601	4.596	0.452	0	0	0.321
85	Old_urban	M	Early_winter	2018	9.5286	47.4854	979.4	4.3732	3.1167	1.0153	10.823	0	0	0	0.7731
86	Old_urban	NA	Early_winter	2018	17.0305	48.7293	483.46	0	6.267	11.7287	1.3227	0	0.1101	0.0116	0.651
86	Old_urban	NA	Early_winter	2018	16.4097	48.2317	555	14.7662	0.3274	0	4.2302	0.4925	0	0	0.2805
87	Old_urban	NA	Early_autumn	2017	19.6446	52.0419	98.85	0.4964	15.7187	0.1643	2.9455	0	0.1492	0	0.6238
88	Old_urban	M	Late_winter	2018	17.9375	46.9694	628.01	3.0873	4.861	0.2672	11.0899	0.3197	0	0	0.4525
89	Old_urban	M	Early_winter	2014	13.0447	52.3958	544.4	15.4453	0	1.7019	2.1734	0.6295	0	0	0.1434
90	Old_urban	NA	Early_autumn	2013	21.1946	52.517	31.69	3.6845	12.0463	1.954	1.6442	0.0031	0.7701	0	0
91	Old_urban	NA	Early_winter	2014	19.2217	49.8272	297.82	3.0892	5.6203	9.2741	1.3377	0.0763	0.2762	0.0101	0.4102
91	Old_urban	NA	Late_winter	2015	18.0358	48.8978	428.85	11.4126	4.0801	2.6154	1.1986	0.551	0	0	0.2213
91	Old_urban	NA	Late_winter	2014	19.4722	50.0033	272.63	1.4919	10.5505	1.7576	5.5233	0	0.2109	0	0.562
91	Old_urban	NA	Early_winter	2014	19.7886	50.0516	259.39	4.4259	13.2923	0.8236	0.7836	0.1099	0.1125	0	0.5506
92	Old_urban	NA	Early_winter	2014	19.9337	50.0513	256.16	18.5772	0	0	0.749	0.6005	0	0	0.1725
93	Old_urban	NA	Late_winter	2014	19.1864	50.3508	247.45	8.2931	3.8702	3.9878	3.1701	0.4006	0.367	0.005	0.0001
93	Old_urban	NA	Early_winter	2014	19.2055	50.4046	241.63	2.0781	11.5875	3.4265	2.2293	0.0588	0.279	0	0.4351
94	Old_urban	NA	Late_winter	2013	20.9775	52.2888	7.16	15.4358	0.4	1.3312	2.1621	0.526	0	0.1839	0.0632
95	Old_urban	M	Early_winter	2016	18.7849	45.2886	791.11	9.7102	9.0601	0.0028	0.5416	0.6325	0.1401	0	0
96	Old_urban	M	Late_winter	2017	13.0434	52.3944	544.5	14.8887	0	2.1695	2.2624	0.5671	0	0	0.2057
97	Old_urban	NA	Early_winter	2014	13.0729	52.3997	542.48	16.2745	0	0.5104	2.5359	0.6905	0	0	0.0824

## Sheet: RANDOM DATA
Random point ID	Share of artificial areas (0.5km)	Share of agricultural areas (0.5 km)	Share of forest areas (0.5 km)	Share of open water areas (0.5 km)
1	0.5005	0.272	0	0
2	0	0.162	0.6111	0
3	0.38	0.3927	0	0
4	0	0.2446	0.5279	0
5	0	0.3807	0	0.3918
6	0.3531	0.2484	0.1714	0
7	0.1472	0.0192	0.2698	0.3368
8	0.491	0.0267	0.2553	0
9	0	0.4743	0	0.2983
10	0	0	0.4125	0.36
11	0.0227	0.0715	0.6784	0
12	0	0.299	0	0.4739
13	0.0227	0.0819	0	0.6681
14	0.1279	0.0517	0.1503	0.4428
15	0	0	0.4682	0.3049
16	0	0.1823	0.0076	0.5832
17	0	0.7727	0	0
18	0.7657	0	0	0.0072
19	0	0.5463	0	0.2261
20	0.4443	0.1939	0.1346	0
21	0	0.0013	0.7719	0
22	0	0.4837	0.2893	0
23	0	0.1039	0.0233	0.6458
24	0.103	0.0932	0.5766	0
25	0	0.4155	0.0877	0.2699
26	0	0.4956	0.2768	0
27	0	0.3001	0	0.4725
28	0	0.1455	0.1344	0.4928
29	0	0.0381	0.4431	0.292
30	0.4049	0.1308	0.2368	0
31	0	0.7724	0	0
32	0	0.1569	0.3538	0.2624
33	0	0.2558	0.5172	0
34	0	0.7725	0	0
35	0	0	0.4204	0.352
36	0	0	0.441	0.3322
37	0	0.0525	0.6374	0.0831
38	0	0	0.3775	0.3954
39	0	0.1646	0.4157	0.1923
40	0	0.773	0	0
41	0	0.0575	0.0027	0.7129
42	0	0	0.7726	0
43	0	0.2918	0.2723	0.2089
44	0	0.7727	0	0
45	0.5148	0.0559	0	0.2021
46	0.0337	0.1964	0.543	0
47	0	0	0.0486	0.7244
48	0	0.1765	0.4347	0.1617
49	0.3476	0.4253	0	0
50	0	0.4689	0.1645	0.1398
51	0.2418	0.5311	0	0
52	0.3847	0	0.2265	0.1615
53	0	0	0.7732	0
54	0.0871	0.5476	0.1385	0
55	0	0.4152	0.3575	0
56	0.0732	0	0	0.6995
57	0	0	0.7725	0
58	0	0.2928	0.4798	0
59	0.0714	0.1469	0.1416	0.4131
60	0	0.4388	0.3341	0
61	0	0	0.7729	0
62	0.304	0	0.2206	0.2485
63	0	0.3366	0.4363	0
64	0.0272	0.3712	0.3744	0
65	0.0776	0	0	0.6948
66	0.2464	0.5204	0.0062	0
67	0	0.2573	0	0.5154
68	0	0.1067	0.5357	0.1297
69	0	0	0.5504	0.2222
70	0.2497	0.2898	0	0.2331
71	0.068	0	0.4602	0.2444
72	0.2952	0.4779	0	0
73	0.1964	0	0.2618	0.315
74	0.1833	0.3002	0	0.2888
75	0	0	0.2064	0.5667
76	0.2981	0.4751	0	0
77	0.107	0	0.4411	0.2243
78	0.2193	0.0586	0.123	0.3716
79	0	0.665	0	0.1081
80	0.2894	0.3115	0.0307	0.1412
81	0.5625	0	0.2103	0
82	0	0.5251	0	0.2481
83	0	0	0.4371	0.336
84	0	0	0.7732	0
85	0.1894	0.1818	0	0.4017
86	0	0	0.5217	0.251
87	0	0.7517	0.0214	0
88	0.3336	0.1866	0	0.2527
89	0.0146	0.1131	0.3437	0.3016
90	0	0.6647	0.1083	0
91	0	0.4422	0.0788	0.2517
92	0.1543	0.1851	0.1457	0.2873
93	0	0.0231	0.6485	0.1016
94	0	0.6812	0.0909	0
95	0	0	0.7732	0
96	0	0	0.2733	0.4992
97	0	0	0	0.7723
98	0.0672	0.1192	0.1587	0.4279
99	0	0.7724	0	0
100	0	0.5265	0	0.2461
